# Supplementary material for: Non-Enzymatic Selective Detection of Histamine in Fishery Product Samples on Boron-Doped Diamond Electrodes
Source: Biosensors (Basel). 2025 Jul 29;15(8):489. doi: 10.3390/bios15080489 (PMC12385128; doi:10.3390/bios15080489)
Supplement: Supplementary file 1 [file biosensors-15-00489-s001.zip]

Archive with 1 entries (1 files):
- biosensors-3745945-supplementary.pdf
